# Supplementary material for: A nomogram for predicting probability of low risk of MammaPrint results in women with clinically high-risk breast cancer
Source: Sci Rep. 2021 Dec 6;11:23509. doi: 10.1038/s41598-021-02992-8 (PMC8648770; doi:10.1038/s41598-021-02992-8)
Supplement: Supplementary file 1 — Supplementary Information 1. [file 41598_2021_2992_MOESM1_ESM.xlsx]

## Sheet: Calculator
	Input Value
Age	20	1.30711
PgR	7	1.26908
Ki67	10	-0.686273
Nuclear	2	-4.44749
Constant		1.98603
Sum		-0.57154
Risk Probability	0.360882

## Sheet: internal value
	Coef.
Age	0.0653554
PgR	0.181297
Ki67	-0.0686273
Nuclear	-2.22374
Constant	1.98603
